# Supplementary material for: Table Tennis for Health and Wellbeing: A Rapid Scoping Review
Source: Sports (Basel). 2026 Feb 5;14(2):63. doi: 10.3390/sports14020063 (PMC12944479; doi:10.3390/sports14020063)
Supplement: Supplementary file 1 [file sports-14-00063-s001.zip]

Archive with 2 entries (2 files):
- sports-4086935-supplementary Table S1- Checklist .pdf
- sports-4086935-supplementary Table S2.pdf
